# Supplementary material for: Comparative transcriptomics of Venus flytrap (Dionaea muscipula) across stages of prey capture and digestion
Source: PLoS One. 2024 Aug 12;19(8):e0305117. doi: 10.1371/journal.pone.0305117 (PMC11318880; doi:10.1371/journal.pone.0305117)
Supplement: S1 Table — (XLSX) [file pone.0305117.s004.xlsx]

## Sheet: 1
LibraryID	# paired reads	# kallisto mapped	% mapped
JMGQ	9795784	6519216	66.6
JMGR	9729816	6427688	66.1
JMGS	16541063	11338559	68.5
JMGT	8866712	5760844	65
JMGU	5221997	3419365	65.5
JMGW	9035516	6021684	66.6
JMGX	10406007	6833381	65.7
JMGY	9976089	6299847	63.1
JMGZ	13016500	8640542	66.4
JMHA	9841716	6332273	64.3
JMHB	6976741	4625236	66.3
JMHC	10580279	6811580	64.4
JMHD	6814309	819477	12
JMHE	15210133	10566098	69.5
JMHF	9803779	6391501	65.2
JMHG	7096333	4718862	66.5
JMHH	9089625	5939439	65.3
JMHI	8760498	5873153	67
JMHJ	2676980	1694389	63.3
JMHK	9445694	3860616	40.9
JMHL	5271172	3523403	66.8
JMHM	9073781	5967001	65.8
JMHN	13902468	9734940	70
JMHP	9534764	6395971	67.1
JMHQ	2909031	1923268	66.1
JMHR	12238399	8185643	66.9
JMHS	3939197	2545505	64.6
JMHT	11192922	7399637	66.1
JMHU	8634880	6003783	69.5
JMHW	9447787	6219924	65.8
JMHX	5603062	3551161	63.4
JMHY	8278476	4723595	57.1
JMHZ	9906783	6117355	61.7
JMIA	15253481	9602222	63
JMIB	10634203	7247836	68.2
JMIC	15140779	2668635	17.6
JMID	5494191	420777	7.7
JMIE	13817231	9407996	68.1
JMIF	15062224	9104114	60.4
JMIG	11416562	7925375	69.4
JMIH	15796951	11029007	69.8
JMII	16489725	10921919	66.2
JMIJ	14438745	9902149	68.6
JMIK	13915811	9435756	67.8
JMIL	6669379	4216803	63.2
JMIM	12084065	7783050	64.4
JMIN	17228144	11138496	64.7
JMIP	14175306	9121041	64.3
min	2676980	420777
median	9.82275e+06	6361887
